# Supplementary material for: Confinement of a Styryl Dye into Nanoporous Aluminophosphates: Channels vs. Cavities
Source: Int J Mol Sci. 2024 Mar 22;25(7):3577. doi: 10.3390/ijms25073577 (PMC11011965; doi:10.3390/ijms25073577)
Supplement: Supplementary file 1 [file ijms-25-03577-s001.zip]

Archive with 1 entries (1 files):
- ijms-2890201-supplementary.pdf
